# Supplementary material for: Addressing the implementation challenge of risk prediction model due to missing risk factors: The submodel approximation approach
Source: Stat Med. Author manuscript; Available in PMC 2026 Feb 19. (PMC12917879; doi:10.1002/sim.10184)
Supplement: Appendix S2: Supplemental Material. [file NIHMS2138675-supplement-Appendix_S2__Supplemental_Material_.zip]

Archive with 38 entries (36 files):
- Data Files final version/
- Data Files final version/.DS_Store
- __MACOSX/Data Files final version/._.DS_Store
- Data Files final version/Simulation Codes/
- Data Files final version/Simulation Codes/.Rhistory
- __MACOSX/Data Files final version/Simulation Codes/._.Rhistory
- Data Files final version/Simulation Codes/Paper1_Result_2.14.24_rr.R
- __MACOSX/Data Files final version/Simulation Codes/._Paper1_Result_2.14.24_rr.R
- Data Files final version/Simulation Codes/fs_dat.simu.7.21.23.R
- __MACOSX/Data Files final version/Simulation Codes/._fs_dat.simu.7.21.23.R
- Data Files final version/Simulation Codes/simulation_iter_12.22.23_v2.R
- __MACOSX/Data Files final version/Simulation Codes/._simulation_iter_12.22.23_v2.R
- Data Files final version/Simulation Codes/.DS_Store
- __MACOSX/Data Files final version/Simulation Codes/._.DS_Store
- Data Files final version/Simulation Codes/fs_simu.iter.12.20.23.R
- __MACOSX/Data Files final version/Simulation Codes/._fs_simu.iter.12.20.23.R
- Data Files final version/Simulation Codes/fs_fullmod.6.9.23_v2.R
- __MACOSX/Data Files final version/Simulation Codes/._fs_fullmod.6.9.23_v2.R
- Data Files final version/Simulation Codes/simulation_iter_12.22.23_v1.R
- __MACOSX/Data Files final version/Simulation Codes/._simulation_iter_12.22.23_v1.R
- Data Files final version/Simulation Codes/fs_submod.12.17.23.R
- __MACOSX/Data Files final version/Simulation Codes/._fs_submod.12.17.23.R
- Data Files final version/Simulation Codes/fs_fullmod.Nomega.8.1.23.R
- __MACOSX/Data Files final version/Simulation Codes/._fs_fullmod.Nomega.8.1.23.R
- Data Files final version/Simulation Codes/fs_simu.iter.Nomega.1.14.24.R
- __MACOSX/Data Files final version/Simulation Codes/._fs_simu.iter.Nomega.1.14.24.R
- Data Files final version/Simulation Codes/fs_submod.Nomega.1.14.24.R
- __MACOSX/Data Files final version/Simulation Codes/._fs_submod.Nomega.1.14.24.R
- Data Files final version/Simulation Codes/fs_result.summary12.20.23_part.R
- __MACOSX/Data Files final version/Simulation Codes/._fs_result.summary12.20.23_part.R
- Data Files final version/Simulation Codes/Paper1_Result_fun_1.4.24.R
- __MACOSX/Data Files final version/Simulation Codes/._Paper1_Result_fun_1.4.24.R
- Data Files final version/Simulation Codes/Simulation_resultsum_1.1.24.R
- __MACOSX/Data Files final version/Simulation Codes/._Simulation_resultsum_1.1.24.R
- Data Files final version/Simulation Codes/simulation_iter_12.22.23_v3.R
- __MACOSX/Data Files final version/Simulation Codes/._simulation_iter_12.22.23_v3.R
- Data Files final version/Simulation Codes/fs_dat.simu.Nomega.6.26.23.R
- __MACOSX/Data Files final version/Simulation Codes/._fs_dat.simu.Nomega.6.26.23.R
