# Supplementary material for: Addressing the implementation challenge of risk prediction model due to missing risk factors: The submodel approximation approach
Source: Stat Med. Author manuscript; Available in PMC 2026 Feb 19. (PMC12917879; doi:10.1002/sim.10184)
Supplement: Appendix S2: Supplemental Material. [file NIHMS2138675-supplement-Appendix_S2__Supplemental_Material_.zip › Data Files final version/Simulation Codes/Paper1_Result_2.14.24_rr.R]

# R script generating tables and figures for Paper 1


rm(list=ls())
# load function
source("~/Documents/Risk Prediction Project/Paper 1/Terminal Simulation/Local codes/Paper1_Result_fun_1.4.24.R")
load("~/Documents/Risk Prediction Project/Paper 1/Terminal Simulation/Output/scheme.d3.1k_1.2.24_v1.rda")


# subtitles
subtitles = c(
  "(A)",
  "(B)",
  "(C)"
)

# C-index
plot.mat.o=cbind.data.frame(rbind(c(1,2),c(3,4),c(5,6)))

plot.list.o=lapply(1:3, function(x)plot.mat.o[x,])

fig.C.all= lapply(1:3, 
                  function(x)simu.visual(
                    dat.list = scheme.d3.part1, stat="C",
                    plot.id=c(
                      as.matrix(plot.list.o[[x]][,1:2])
                      )) + xlab(subtitles[x]) +
                    ylab("C-index")+labs(colour="Scenarios:")+
                    theme(
                      axis.title.x=element_text(size=12,
                                                margin = margin(t = 6, r = 0, b = 0, l = 0)),
                      axis.title.y=element_text(size=12),
                      axis.text.x=element_text(size=10,colour = "black"),
                      axis.text.y=element_text(size=10,colour = "black"),
                      legend.text=element_text(size=12),
                      strip.text.x = element_text(size = 12),
                      strip.text.y = element_text(size = 12)
                    ))

#fig.C.all[[1]] = fig.C.all[[1]] + xlab("(a) Heterogeneous mean")

# NPV
plot.mat.n=cbind.data.frame(id=c(1,3,5))


plot.list.n=lapply(1:3, function(x)plot.mat.n[x,])
#plot.list.n

# for NPV only plot for low event rate
fig.NPV.all= lapply(1:3, function(x)
  simu.visual(dat.list = scheme.d3.part1, 
              stat="NPV cutoff 0.03",
              plot.id=plot.list.n[[x]]) + xlab(subtitles[x]) + 
    ylab("NPV") + labs(colour="Scenarios:")+
    theme(
      axis.title.x=element_text(size=12,
                                margin = margin(t = 6, r = 0, b = 0, l = 0)),
      axis.title.y=element_text(size=12),
      axis.text.x=element_text(size=10,colour = "black"),
      axis.text.y=element_text(size=10,colour = "black"),
      legend.text=element_text(size=12),
      strip.text.x = element_text(size = 12),
      strip.text.y = element_text(size = 12)
    ))

# Calibration-in-the-large
plot.mat.o=cbind.data.frame(rbind(c(1,2),c(3,4),c(5,6)))


plot.list.o=lapply(1:3, function(x)plot.mat.o[x,])

fig.In.the.large.all=  lapply(1:3, 
                           function(x)simu.visual(
                             dat.list = scheme.d3.part1, 
                             stat="In.the.large",
                             plot.id=c(as.matrix(
                               plot.list.o[[x]][,1:2]))) +
                             xlab(subtitles[x]) + 
                             ylab("Calibration-in-the-large") +
                             geom_hline(aes(yintercept = 0),
                                        color="azure4") +
                             labs(colour="Scenarios:") +
                             theme(
                               axis.title.x=element_text(size=12,
                                                         margin = margin(t = 6, r = 0, b = 0, l = 0)),
                               axis.title.y=element_text(size=12),
                               axis.text.x=element_text(size=10,colour = "black"),
                               axis.text.y=element_text(size=10,colour = "black"),
                               legend.text=element_text(size=12),
                               strip.text.x = element_text(size = 12),
                               strip.text.y = element_text(size = 12)
                             ))


# Calibration slope
plot.mat.o=cbind.data.frame(rbind(c(1,2),c(3,4),c(5,6)))

plot.list.o=lapply(1:3, function(x)plot.mat.o[x,])

fig.Slope.all= lapply(1:3, 
                      function(x)simu.visual(
                        dat.list = scheme.d3.part1, stat="Slope",
                        plot.id=c(as.matrix(plot.list.o[[x]][,1:2]))
                        ) + xlab(subtitles[x]) +
                        ylab("Calibration slope") +
                        geom_hline(aes(yintercept=1),
                                   color="azure4")+
                        labs(colour="Scenarios:")+
                        theme(
                          axis.title.x=element_text(size=12,
                                                    margin = margin(t = 6, r = 0, b = 0, l = 0)),
                          axis.title.y=element_text(size=12),
                          axis.text.x=element_text(size=10,colour = "black"),
                          axis.text.y=element_text(size=10,colour = "black"),
                          legend.text=element_text(size=12),
                          strip.text.x = element_text(size = 12),
                          strip.text.y = element_text(size = 12)
                        ))

# Brier score
plot.mat.o=cbind.data.frame(rbind(c(1,2),c(3,4),c(5,6)))

plot.list.o=lapply(1:3, function(x)plot.mat.o[x,])

fig.Brier.all=  lapply(1:3, function(x)simu.visual(
  dat.list = scheme.d3.part1, 
  stat="Brier",plot.id=c(as.matrix(plot.list.o[[x]][,1:2]))
  )+ylab("Brier score") +  xlab(subtitles[x]) +
    facet_grid(event.rate~`remove covariate`, labeller = label_parsed, scales="free_y")+
    labs(colour="Scenarios:")+
    theme(
      axis.title.x=element_text(size=12,
                                margin = margin(t = 6, r = 0, b = 0, l = 0)),
      axis.text.x=element_text(size=10,colour = "black"),
      axis.text.y=element_text(size=10,colour = "black"),
      legend.text=element_text(size=12),
      strip.text.x = element_text(size = 12),
      strip.text.y = element_text(size = 12)
    ))


# rMSPE
plot.mat.o=cbind.data.frame(rbind(c(1,2),c(3,4),c(5,6)))

plot.list.o=lapply(1:3, function(x)plot.mat.o[x,])

fig.rMSPE.all=  lapply(1:3, function(x)
  simu.visual(dat.list = scheme.d3.part1, 
              stat="rMSPE",plot.id=c(as.matrix(plot.list.o[[x]][,1:2])))+
    labs(colour="Scenarios:") + xlab(subtitles[x]) +
    theme(
      axis.title.x=element_text(size=12,
                                margin = margin(t = 6, r = 0, b = 0, l = 0)),
      axis.title.y=element_text(size=12),
      axis.text.x=element_text(size=10,colour = "black"),
      axis.text.y=element_text(size=10,colour = "black"),
      legend.text=element_text(size=12),
      strip.text.x = element_text(size = 12),
      strip.text.y = element_text(size = 12)
    ))


p1 =ggarrange(fig.C.all[[1]], 
              fig.C.all[[2]], 
              fig.C.all[[3]], 
              ncol = 1, nrow = 3,
              heights = c(0.5, 0.5, 0.5))
tiff("~/FigA.tiff",  units = "in", width=14, height=12, res=600)
p1
dev.off()

p2 =ggarrange(fig.NPV.all[[1]], 
              fig.NPV.all[[2]], 
              fig.NPV.all[[3]], 
              ncol = 1, nrow = 3,
              heights = c(0.5, 0.5, 0.5))
tiff("~/FigB.tiff",  units = "in", width=14, height=9, res=600)
p2
dev.off()

p3 =ggarrange(fig.In.the.large.all[[1]], 
              fig.In.the.large.all[[2]], 
              fig.In.the.large.all[[3]], 
              ncol = 1, nrow = 3,
              heights = c(0.5, 0.5, 0.5))
tiff("~/FigC.tiff",  units = "in", width=14, height=12, res=600)
p3
dev.off()

p4 =ggarrange(fig.Slope.all[[1]], 
              fig.Slope.all[[2]], 
              fig.Slope.all[[3]], 
              ncol = 1, nrow = 3,
              heights = c(0.5, 0.5, 0.5))
tiff("~/FigD.tiff",  units = "in", width=14, height=12, res=600)
p4
dev.off()


p5 =ggarrange(fig.Brier.all[[1]], 
              fig.Brier.all[[2]], 
              fig.Brier.all[[3]], 
              ncol = 1, nrow = 3,
              heights = c(0.5, 0.5, 0.5))
tiff("~/FigE.tiff",  units = "in", width=14, height=12, res=600)
p5
dev.off()

p6 =ggarrange(fig.rMSPE.all[[1]], 
              fig.rMSPE.all[[2]], 
              fig.rMSPE.all[[3]], 
              ncol = 1, nrow = 3,
              heights = c(0.5, 0.5, 0.5))
tiff("~/FigF.tiff",  units = "in", width=14, height=12, res=600)
p6
dev.off()


########################################################################
########################################################################
########################################################################
png("~/FigA_low.png",  units = "in", width=14, height=12, res=1200)
p1
dev.off()

png("~/FigB_low.png",  units = "in", width=14, height=11, res=1200)
p2
dev.off()

png("~/FigC_low.png",  units = "in", width=14, height=12, res=1200)
p3
dev.off()

png("~/FigD_low.png",  units = "in", width=14, height=12, res=1200)
p4
dev.off()

png("~/FigE_low.png",  units = "in", width=14, height=12, res=1200)
p5
dev.off()

png("~/FigF_low.png",  units = "in", width=14, height=12, res=1200)
p6
dev.off()
