# Supplementary material for: Addressing the implementation challenge of risk prediction model due to missing risk factors: The submodel approximation approach
Source: Stat Med. Author manuscript; Available in PMC 2026 Feb 19. (PMC12917879; doi:10.1002/sim.10184)
Supplement: Appendix S2: Supplemental Material. [file NIHMS2138675-supplement-Appendix_S2__Supplemental_Material_.zip › Data Files final version/Simulation Codes/fs_simu.iter.12.20.23.R]

# 3.25.21
# entire simulation + outcome summary
# 6.7.23: split dataset2 to into 2a and 2b. 2a: submodel development/derivation dataset for MI
#         2b: (full/sub)model assessment


simu.iter=function(n.obs,binary.c, 
                   n.df2a,
                   scale.c=1, scale.f=1, mu.Z=0, seed=3241,
                   rmv.list.all = list("C3", "C4", "C5", "C6",
                                       "F1", "F2", "F3", "F4",
                                       c("C3", "C4"), 
                                       c("C3", "F1"),
                                       c("F3", "F4"),
                                       NA)){
  set.seed(seed)
  
  #seed.imp = seed + 934
  #simulation data - build the full model
  #5.11.21 update scale.bridge to 0.982
  #5.25.21 update scale.bridge to 0.980
  df = data.simu.r(beta=beta.std.round,
                 sigma=sigma.Z, 
                 n.obs=20000, 
                 binary.c=binary.c,
                 scale.bridge=0.980)
  data.simu = df$simulated.data
  #obtain the list of removed variables
  # rmv.list.all = list("C3", "C4", "C5", "C6",
  #                     "F1", "F2", "F3", "F4",
  #                  c("C3", "C5"), 
  #                  c("C3", "F3"),
  #                  c("F1", "F3"),
  #                  NA) 
  # rmv.list.all = list(c("C3", "C5"), 
  #                     c("C3", "F3"),
  #                     c("F1", "F3"),
  #                     NA) 
  
  #Step I.1: Full model for original data
  ##Preconditioning Approach
  ###version 0
  precon.fmod.v0 = precon.f.v0(Z.matrix=data.simu[,1:13],
                             Y=data.simu$Y,
                             p_lp=data.simu$Y.star,
                             beta.true=beta.std.round, 
                             binary.c=binary.c,
                             scale.bridge=0.980)
  
  ##OSS approach
  oss.fmod = oss.f(
    Z.matrix=data.simu[,1:13],
    Y=data.simu$Y,
    beta.true=beta.std.round, 
    binary.c=binary.c,
    scale.bridge=0.980
  )
  
  ###Item a: Coef from full model - one data.frame, three column by approach, 14 row for coefficients
  Coef.full = data.frame(precon.fmod.v0[[2]],  oss.fmod[[2]])
  colnames(Coef.full) = c("prec.0","oss")
  
  ###Item c: full model - one data.frame, three rows, add one column indicate approach
  Index.df1 = rbind(precon.fmod.v0[[1]],  oss.fmod[[1]])
  Index.df1$`remove covariate` = "full.m"
  Index.df1$approach = c("prec.0","oss")
  
  #####save output from data1
  
  #Step II: Submodels
  #simulation another dataset - build and evaluate the submodels
  #5.11.21 update scale.bridge to 0.982
  #5.11.21 add intercept
  #5.25.21 use scale.bridge from scheme matrix??maybe not
  df2 = data.simu.r(beta=beta.std.round,
                 sigma=sigma.Z, 
                 n.obs=n.obs, 
                 scale.bridge=0.980, 
                 binary.c=binary.c,
                 scale.c=scale.c,
                 scale.f=scale.f,
                 mu.Z = mu.Z)
  data.simu.2 = df2$simulated.data
  
  #specify the number of observations in dataset2a
  # n.df2a = 800
  # Check if recalibration is needed with df2a

  prec.recal = f.recal(beta.est = precon.fmod.v0[[2]],
                       data = data.simu.2[1:n.df2a, 1:13],
                       Y = data.simu.2[1:n.df2a, ]$Y) 
  
  oss.recal = f.recal(beta.est = oss.fmod[[2]],
                      data = data.simu.2[1:n.df2a, 1:13],
                      Y = data.simu.2[1:n.df2a, ]$Y,
                      var.est = oss.fmod[[3]]) 
  
  names(prec.recal[[1]]) = names(oss.recal[[1]]) = colnames(oss.recal[[2]]) = rownames(oss.recal[[2]]) =
    c("Intercept", "C1", "C2", "C3", "C4", "C5", "C6", "C7", "C8", "C9",
      "F1", "F2", "F3", "F4")
  
  # Summary across each covariate
  # For both full and submodel using df2
  # include the statistics for model without any covariate missing for C index calculation
  #bgn = Sys.time()
  output.df2.list = lapply(seq(1:length(rmv.list.all)),function(x){
   
    # Using dataset2a to obtain submodel coefficients
    
    fit.pre = precon.sub.fit(
      Z.matrix = data.simu.2[1:n.df2a, 1:13],
      rmv.list = rmv.list.all[[x]],
      beta.est.adj =  prec.recal[[1]]
    )
    
    fit.oss = oss.sub.fit(
      beta.est =  oss.recal[[1]],
      var.est = oss.recal[[2]],
      rmv.list = rmv.list.all[[x]]
    )
    
    fit.mi = multi.imp.fit(data1 = data.simu.2[1:n.df2a, c(1:13,15)])
    
    # Using dataset2b to assess performance
    perform.pre = precon.sub.assess(
      Z.matrix = data.simu.2[(n.df2a+1):n.obs, 1:13],
      Y = data.simu.2[(n.df2a+1):n.obs, ]$Y,
      rmv.list=rmv.list.all[[x]],
      theta.est.sub = fit.pre[[1]],
      binary.c = binary.c)
    
    perform.oss = oss.sub.assess(
      Z.matrix = data.simu.2[(n.df2a+1):n.obs, 1:13],
      Y = data.simu.2[(n.df2a+1):n.obs, ]$Y,
      rmv.list=rmv.list.all[[x]],
      theta.est.sub = fit.oss[[1]],
      binary.c = binary.c)
    
    perform.MI = multi.imp.assess(
      data2 = data.simu.2[(n.df2a+1):n.obs, c(1:13,15)],
      Y = data.simu.2[(n.df2a+1):n.obs, ]$Y,
      rmv.list = rmv.list.all[[x]],
      beta.est = prec.recal[[1]],
      binary.c = binary.c,
      vmeans = fit.mi[[3]],
      fc.coef = fit.mi[[2]]
    )
    
    # For checking purpose, add performance checking with 2a
    perform.pre2a = precon.sub.assess(
      Z.matrix = data.simu.2[1:n.df2a, 1:13],
      Y = data.simu.2[1:n.df2a, ]$Y,
      rmv.list=rmv.list.all[[x]],
      theta.est.sub = fit.pre[[1]],
      binary.c = binary.c)
    
    r.all=rbind( perform.pre[[1]],
                 perform.oss[[1]], 
                 perform.MI[[1]],
                 perform.pre2a[[1]])
    r.all$approach=c("prec.0","oss", "MI", "prec.0.2a")
    # obtain the submodel coefficient
    coef.sub=data.frame("remove.cov"=rep(paste(rmv.list.all[[x]], collapse = ","),
                                         length(fit.pre[[1]])),
                        "prec.0"=fit.pre[[1]],
                        "oss"=fit.oss[[1]])
    
    
    #output
    list(r.all,coef.sub)
    })
  #end = Sys.time()
  #end -  bgn
  
  Index.df2 = lapply(output.df2.list,function(x){x[[1]]})
  Index.df2[[length(rmv.list.all)]]$`remove covariate`="full.m.df2"
  Index.df2.data=do.call(rbind,Index.df2)
  
  coef.sub.all = lapply(output.df2.list,function(x){x[[2]]})
  coef.sub.all[[length(rmv.list.all)]]$`remove.cov`="full.m.df2"
  coef.sub.df2=do.call(rbind, coef.sub.all)
  
  #Additional R^2 for both df1 and df2
  R2.all=data.frame("df"=c(1,2),
                    "R2"=c(df$R2,df2$R2),
                    "R2.2"=c(df$R2.2,df2$R2.2)
                    )
  
  
  #Create the output list
  output.l=list(Coef.full,Index.df1, Index.df2.data, R2.all, 
                coef.sub.df2#, est.risk.df2
                ,prec.recal[[5]], oss.recal[[5]])
  output.l
}
