# Supplementary material for: Addressing the implementation challenge of risk prediction model due to missing risk factors: The submodel approximation approach
Source: Stat Med. Author manuscript; Available in PMC 2026 Feb 19. (PMC12917879; doi:10.1002/sim.10184)
Supplement: Appendix S2: Supplemental Material. [file NIHMS2138675-supplement-Appendix_S2__Supplemental_Material_.zip › Data Files final version/Simulation Codes/fs_submod.12.17.23.R]

# 3.25.21 
# functions for generate sub model (+load libraries)
# 6.1.23: separate the model development and assessment
# 4.18.24: Revised some notes

###3.23.21- function to summarize statistic for sub model

statistic.sum.sub=function(Y, lp, rmv.list){
  #calculate predicted risk
  pred.risk.sub=inv.logit(lp)
  
  stats.raw=val.prob(p=pred.risk.sub, 
                     y=Y,pl=F)[c("C (ROC)","Intercept","Slope", "Brier")]
   # data.g1=subset(dat, group.sub==1)
   # stats.g1=val.prob(p=data.g1$pred.risk.sub, 
   #                        y=as.numeric(data.g1$Y)-1,pl=F)[c("Intercept")]
  
  # add calibration in the large
  fit = glm(Y ~ offset(lp), family=binomial) 
  
  ##NPV PPV
  npv.03.sub=1-mean(Y[which(pred.risk.sub<=0.03)])
  ####2.24.21-add ppv.5 ######
  ppv.5.sub=mean(Y[which(pred.risk.sub>0.5)])
  
  
  #output for sub model
  statistics.sub=cbind.data.frame(paste(rmv.list,collapse = ", "),
                                        t(stats.raw),
                                  as.numeric(coef(fit)), npv.03.sub, ppv.5.sub)
  colnames(statistics.sub)=c("remove covariate","C", "Intercept","Slope","Brier",
                             "In.the.large", "NPV cutoff 0.03", "PPV cutoff 0.5")
  
  statistics.sub
}

##Functions of build submodels and output the estimated parameters
###Preconditioning submodel (same for version 1 and 2):
#### fit
precon.sub.fit=function(Z.matrix, rmv.list, beta.est.adj){

##full list of covariates  
cov.list=colnames(Z.matrix)

if (!is.na(rmv.list[1])){ 
  Z.dmatrix = model.matrix(~.,data=Z.matrix)
  W.dmatrix = model.matrix(~.,data=Z.matrix[,!(cov.list%in%rmv.list)])
  theta.est.sub = solve(t(W.dmatrix)%*%W.dmatrix)%*%t(W.dmatrix)%*%Z.dmatrix%*%beta.est.adj 
  }else{
    ##predicted value of preconditioning outcome of full model
    Z.dmatrix = model.matrix(~.,data=Z.matrix)
    theta.est.sub = beta.est.adj 
} 


############################
##ALL OUTPUT LIST
############################
output.mod = list("theta" = theta.est.sub)
output.mod
}

#### assess
precon.sub.assess=function(Z.matrix, Y, rmv.list, 
                           theta.est.sub, 
                           binary.c,
                           beta.true=beta.std.round, 
                           scale.bridge=0.980){
  
  ##full list of covariates  
  cov.list=colnames(Z.matrix)
  
  if (!is.na(rmv.list[1])){ 
    Z.dmatrix = model.matrix(~.,data=Z.matrix)
    W.dmatrix = model.matrix(~.,data=Z.matrix[,!(cov.list%in%rmv.list)])

    ##predicted value of preconditioning outcome of sub model
    p_lp.sub.predict = W.dmatrix%*% theta.est.sub
  }else{
    Z.dmatrix = model.matrix(~.,data=Z.matrix)
    
    ##predicted value of preconditioning outcome of full model
    p_lp.sub.predict = Z.dmatrix%*%theta.est.sub
  } 
  
  statistics.sub = statistic.sum.sub(Y=as.numeric(Y)-1, lp=p_lp.sub.predict,rmv.list=rmv.list)
  
  
  # 11.10.21: add new measure rMSPE: reference is true risk
  lp.ref = Z.dmatrix%*%beta.true
  
  risk.pred = inv.logit(p_lp.sub.predict)
  risk.ref = scale.bridge*(lp.ref-binary.c)%>%inv.logit()
  
  rMSPE = (risk.pred-risk.ref)^2%>%mean()%>%sqrt()
  
  statistics.sub.2 = cbind.data.frame(statistics.sub, rMSPE)
  ############################
  ##ALL OUTPUT LIST
  ############################
  output.s = list(statistics.sub.2)
  output.s
}


###OSS submodel :
###NEW VERSION: generalized to fit the full model using new dataset
#### Fit
oss.sub.fit=function(beta.est, var.est, rmv.list){
  ##full list of covariates  
  cov.list = colnames(var.est)[-1]
  
  if (!is.na(rmv.list[1])){
    ##submodel#########################
    beta.1 = c(beta.est[1],beta.est[-1][!(cov.list%in%rmv.list)])
    beta.2 = beta.est[rmv.list]
    V = var.est
    V.12 = V[names(beta.1),names(beta.2)]
    V.22 = V[names(beta.2),names(beta.2)]

    #estimate submodel coefficient
    theta.est.sub = beta.1-V.12%*%solve(V.22)%*%beta.2
    
  }else{
    ##full.model#########################
    #get intercept
    theta.est.sub = beta.est
  }

  ############################
  ##ALL OUTPUT LIST
  ############################
  output.s = list("theta"=theta.est.sub)
  output.s
}


#### Assess
oss.sub.assess=function(Z.matrix,Y, rmv.list, 
                        theta.est.sub, 
                        binary.c,
                        beta.true=beta.std.round, 
                        scale.bridge=0.980){
  ##full list of covariates  
  cov.list = names(Z.matrix)
  
  if (!is.na(rmv.list[1])){
    ##submodel#########################
    Z.dmatrix = model.matrix(~.,data=Z.matrix)
    W.dmatrix = model.matrix(~.,data=Z.matrix[,!(cov.list%in%rmv.list)])
    
    #linear predictor
    oss.lp.sub = W.dmatrix%*%theta.est.sub
  }else{
    ##full.model#########################
    #get intercept
    Z.dmatrix = model.matrix(~.,data=Z.matrix)
    oss.lp.sub = Z.dmatrix%*%theta.est.sub
  }
  
  
  statistics.sub = statistic.sum.sub(Y=as.numeric(Y)-1, lp=oss.lp.sub, rmv.list=rmv.list)
  
  # 11.10.21: add new measure rMSPE: reference is full model
  lp.ref = Z.dmatrix%*%beta.true
  
  risk.pred = inv.logit(oss.lp.sub)
  risk.ref = scale.bridge*(lp.ref-binary.c)%>%inv.logit()
  
  rMSPE = (risk.pred-risk.ref)^2%>%mean()%>%sqrt()
  
  statistics.sub.2 = cbind.data.frame(statistics.sub,rMSPE)
  
  ############################
  ##ALL OUTPUT LIST
  ############################
  output.s = list(statistics.sub.2)
  output.s
}


### Imputation by fixed chained equation from Hoogland et al 2020
### Fit Imputation model

# Fit imputation models using dataset1 
multi.imp.fit = function(data1, namey = "Y", 
                         namesx =  c("C1", "C2", "C3", "C4", "C5",
                                    "C6", "C7", "C8", "C9", "F1",
                                    "F2", "F3", "F4"),
                         factors = c("Y", "F1", "F2", "F3", "F4")){
  fmla = list()
  namesall = c(namey, namesx)
  for(f in 1:length(namesall)){
    fmla[[f]] = paste0(namesall[f], "~", paste(c(namesall[-f]), collapse = "+"))
  }
  fc.mod = list()
  fc.coef = list()
  f=1
  for(f in 1:length(namesall)){
    if(namesall[f] %in% factors){
      fc.mod[[f]] = glm(formula(fmla[[f]]), family="binomial", data = data1)
      fc.coef[[f]] = coef( fc.mod[[f]])
      names(fc.coef[[f]]) = c("Intercept", namesall[-f])
    } else {
      fc.mod[[f]] = lm(formula(fmla[[f]]), data = data1)
      fc.coef[[f]] = coef( fc.mod[[f]])
      names(fc.coef[[f]]) = c("Intercept", namesall[-f])
    }
  }
  data1a = data1%>%mutate(
    Y = as.numeric(Y)-1,
    F1 = as.numeric(F1)-1,
    F2 = as.numeric(F2)-1,
    F3 = as.numeric(F3)-1,
    F4 = as.numeric(F4)-1
  )
  vmeans = colMeans(data1a)
  list( fc.mod, fc.coef, vmeans)
}

### Perform imputation among testing dataset
multi.imp.assess = function(data2, Y,  
                             rmv.list, 
                             beta.est, 
                             binary.c,
                             vmeans,
                             fc.coef,
                            # seed.imp,
                            namey = "Y", 
                            namesx =  c("C1", "C2", "C3", "C4", "C5",
                                        "C6", "C7", "C8", "C9", "F1",
                                        "F2", "F3", "F4"),
                            factors = c("Y", "F1", "F2", "F3", "F4"),
                             beta.true = beta.std.round,
                             #n.impute = 10,
                             scale.bridge = 0.980
                             # fmla = as.formula("~ C1 + C2 + C3 + C4 + C5 + C6 + C7 + C8 + C9 +
                             #                 F1 + F2 + F3 + F4")
                             ){
  
  
  # Calculate the true risk
  # rMSPE to full model: reference is the true risk
  Z.dmatrix.true = model.matrix(~., data = data2[,1:13])
  lp.ref = Z.dmatrix.true%*%beta.true
  risk.ref = scale.bridge*(lp.ref-binary.c)%>%inv.logit()
  
  # remove missing risk factor and perform imputation
  lp.imp.avg = NULL
  
  if (!is.na(rmv.list[1])){
    data2[1:nrow(data2), c(rmv.list,"Y")] = NA
  for (idx in 1:nrow(data2)){
    v = data2[idx,]
    
    # initial value: mean from development dataset
    v[c(rmv.list,"Y")] = vmeans[c(rmv.list,"Y")]
    
    # change factor variables to numeric
    v.mat = model.matrix(~.,v)
    colnames(v.mat) = c("Intercept", namesx, namey)
    start.val = 2
    while(abs(start.val - v.mat[1, "Y"]) > 0.000001){
      start.val <- v.mat[1,"Y"]
      # predict outcome first
      v.mat[1,"Y"] <- inv.logit(v.mat[1,1:14] %*% fc.coef[[1]])
      miss=1
      for(miss in 1:length(namesx)){
        if(namesx[miss] %in% rmv.list){
          if(namesx[miss] %in% factors){
            v.mat[1, namesx[miss]] <- inv.logit(v.mat[1,c("Intercept",namey, namesx[-miss])] %*% 
                                                  fc.coef[[miss+1]])
          } else {
            v.mat[1, namesx[miss]] <- v.mat[1, c("Intercept",namey, namesx[-miss])] %*% 
              fc.coef[[miss+1]]
          }
        }
      }
      # print(v)
    }
    
    lp.imp.avg[idx] = v.mat[1,1:14] %*%beta.est
  }
 
  statistics.mi = statistic.sum.sub(Y = as.numeric(Y)-1, 
                                    lp=lp.imp.avg,
                                    rmv.list=rmv.list)
  risk.pred=inv.logit(lp.imp.avg)
    
  rMSPE=(risk.pred-risk.ref)^2%>%mean()%>%sqrt()
    
  statistics = cbind.data.frame(statistics.mi,rMSPE)

  }else{
    Z.dmatrix = model.matrix(~.,data=data2[,1:13])
    mi.lp = Z.dmatrix%*%beta.est
    
    statistics.full = statistic.sum.sub(Y=as.numeric(Y)-1, 
                                      lp=mi.lp,
                                      rmv.list=rmv.list)
    risk.pred = inv.logit(mi.lp)
    
    rMSPE = (risk.pred-risk.ref)^2%>%mean()%>%sqrt()
    
    statistics = cbind.data.frame(statistics.full,rMSPE)
  }
  
  output.s =  list(statistics)
  output.s 
}
