# Supplementary material for: Addressing the implementation challenge of risk prediction model due to missing risk factors: The submodel approximation approach
Source: Stat Med. Author manuscript; Available in PMC 2026 Feb 19. (PMC12917879; doi:10.1002/sim.10184)
Supplement: Appendix S2: Supplemental Material. [file NIHMS2138675-supplement-Appendix_S2__Supplemental_Material_.zip › Data Files final version/Simulation Codes/fs_fullmod.Nomega.8.1.23.R]

# 3.25.21 
# functions for generate full model (+load libraries)
# 6.9.23 modify fs_fullmod to include calibration intercept from no offset model
library(Matrix)


###3.23.21- function to summarize statistic for full model
statistic.sum.full=function(Y, lp){
  
  #linear predict - p_adj.lp.f.predict
  pred.risk.f=inv.logit(lp)
  #create group indicator by risk
  # dat$group.f=as.factor(ntile(dat$pred.risk.f,10))
  
  stats.raw=val.prob(p=pred.risk.f, 
                     y=Y,pl=F)[c("C (ROC)","Intercept", "Slope", "Brier")]
  
  # Add calibration in the large
  fit = glm(Y ~ offset(lp), family=binomial) 
  
  # NPV and PPV
  npv.03.f=1-mean(Y[which(pred.risk.f<=0.03)])
  ####2.24.21-add ppv.5 ######
  ppv.5.f=mean(Y[which(pred.risk.f>0.5)])
  
  #output for full model
  statistics.f=cbind.data.frame(NA,t(stats.raw),as.numeric(coef(fit)), npv.03.f, ppv.5.f)
  
  colnames(statistics.f)=c("remove covariate",
                           "C","Intercept","Slope","Brier",
                           "In.the.large", 
                           "NPV cutoff 0.03", "PPV cutoff 0.5")
  statistics.f
}

### 8.4.21:
###Preconditioning full model version 0 (no adjustment on coefficient estimate):
precon.f.v0=function(Z.matrix, Y, p_lp, rcs.list=NA, rcs.knots=NA,
                     n.obs.truerisk,
                     beta.true=beta.std.round, binary.c=binary.c){
  #7.28 to make this function can also generate the full model
  cov.list=colnames(Z.matrix)
  #p_lp is the input preconditioning outcome
  data.input=cbind(Z.matrix,p_lp,Y)
  #to make this fmla generalizable to rcs
  if(!is.na(rcs.list)){
    fmla=as.formula(paste('p_lp ~',
                          paste(cov.list[-which(cov.list%in%rcs.list)],collapse=' + ',sep=''),'+',
                          paste('rcs(',rcs.list,',',rcs.knots,')',collapse = '+',sep='')))
  }else{fmla=as.formula(paste('p_lp ~',
                              paste(cov.list,collapse=' + ',sep='')))}
  ddist1 <<- datadist(data.input)
  options(datadist='ddist1')
  
  #Full Model Section
  ##fit the complete model and obtain the coefficient beta
  precon.m=ols(fmla,data=data.input, x=T,y=T)
  beta.est=precon.m$coefficients
  ##predicted value of preconditioning outcome of full model
  p_lp.f.predict= precon.m$linear.predictors
  
  #3.23.21
  statistics.f=statistic.sum.full(Y=as.numeric(Y)-1, lp=p_lp.f.predict)
  
  # 11.18.21: add new measure rMSPE to full model: reference is true risk
 
  risk.pred=inv.logit(p_lp.f.predict)
  
  # 1.8.22: add new measure rMSPE to full model: reference is empirical true risk
  Z.dmatrix=model.matrix(~.,data=Z.matrix)
  lp.v=Z.dmatrix%*%beta.true
  risk.ref=sapply(1:n.obs.truerisk, function(x){
    lp=as.numeric(lp.v[x])
    ### 1.13.21: add function to integrate omega
    f.int.omega <- function(omega){inv.logit(lp + omega - binary.c) * dnorm(omega, mean=0,sd=0.361)}
    integrate(f.int.omega, lower=-Inf, upper=Inf)$value
  })

  rMSPE=(risk.pred-risk.ref)^2%>%mean()%>%sqrt()
  
  statistics.f.2=cbind.data.frame(statistics.f,rMSPE)
  
  
  ###
  output.f=list(statistics.f.2,  beta.est)
  output.f
}


###OSS full model
oss.f=function(Z.matrix, Y, rcs.list=NA, rcs.knots=NA,
               n.obs.truerisk,
               beta.true=beta.std.round, binary.c=binary.c){
  #7.28 to make this function can also generate the full model
  cov.list=colnames(Z.matrix)
  #p_lp is the input preconditioning outcome
  data.input=cbind(Z.matrix,Y)
  #to make this fmla generalizable to rcs
  if(!is.na(rcs.list)){
    fmla=as.formula(paste('Y ~',
                          paste(cov.list[-which(cov.list%in%rcs.list)],collapse=' + ',sep=''),'+',
                          paste('rcs(',rcs.list,',',rcs.knots,')',collapse = '+',sep='')))
  }else{fmla=as.formula(paste('Y ~',
                              paste(cov.list,collapse=' + ',sep='')))}
  
  ddist2 <<- datadist(data.input)
  options(datadist='ddist2')
  #fit the complete model and obtain the coefficient beta
  oss.m=lrm(fmla,data=data.input, x=T,y=T)
  beta.est=oss.m$coefficients
  oss.lp.f=oss.m$linear.predictors
  
  #3.23.21
  statistics.f=statistic.sum.full(Y=as.numeric(Y)-1, lp=oss.lp.f)
  
  # 11.18.21: add new measure rMSPE to full model: reference is true risk

  risk.pred=inv.logit(oss.lp.f)

  # 1.8.22: add new measure rMSPE to full model: reference is empirical true risk
  Z.dmatrix=model.matrix(~.,data=Z.matrix)
  lp.v=Z.dmatrix%*%beta.true
  risk.ref=sapply(1:n.obs.truerisk, function(x){
    lp=as.numeric(lp.v[x])
    ### 1.13.21: add function to integrate omega
    f.int.omega <- function(omega){inv.logit(lp + omega - binary.c) * dnorm(omega, mean=0,sd=0.361)}
    integrate(f.int.omega, lower=-Inf, upper=Inf)$value
  })
  

  rMSPE=(risk.pred-risk.ref)^2%>%mean()%>%sqrt()
  
  statistics.f.2=cbind.data.frame(statistics.f,rMSPE)
  
  
  var.est=oss.m$var
  output.f=list(statistics.f.2, beta.est, var.est)
  output.f
}

### Recalibration function

f.recal = function(beta.est, data, Y, var.est=NA){
  
  # Get design matrix
  Z.dmatrix=model.matrix(~.,data=data)
  lp = Z.dmatrix%*%beta.est
  
  ## Get p-value calibration-in-the-large (beta0) and calibration slope (beta1)
  # Reference: https://pubmed.ncbi.nlm.nih.gov/23907781/
  # Test: H0: beta0=0
  # Test: H0: beta1-1=0
  mod1_bf = glm(Y ~ offset(lp), family=binomial)
  # double check
  # a = glm(Y ~ lp , family=binomial, data = df.impute)
  # 1-pchisq(((coef(a)[2]-1)/sqrt(diag(vcov(a))[2]))^2, df=1) 
  # same p-value as mod2_bf
  mod2_bf = glm(Y ~ lp, family=binomial)
  
  # get the vector of relevant coefficients
  beta.recal = c(coef(mod1_bf), coef(mod2_bf))
  
  # get the vector of relevant estimated covariance and variance, 
  # assign 0 to cells with no correlation
  
  sigma.recal = bdiag(vcov(mod1_bf),vcov(mod2_bf))%>%as.matrix()
  
  colnames(sigma.recal) = c("in.large","intercept","slope")
  rownames(sigma.recal) = c("in.large","intercept","slope")
  names(beta.recal) = c("in.large","intercept","slope")
  
  ## point estimates
  recal_inlarge = beta.recal[1]
  recal_slope =  beta.recal[3]
  
  ## test statistics
  ts_inlarge = (recal_inlarge-0)^2/sigma.recal[1,1]
  ts_slope = (recal_slope-1)^2/sigma.recal[3,3]
  
  ## p-value
  p_inlarge = pchisq(ts_inlarge, df=1, lower.tail = F)
  p_slope = pchisq(ts_slope, df=1, lower.tail = F)
  
  # Rule of recalibration
  # if slope <0.05 then calibrate both
  # if slope >0.05 and intercept <0.05, calibrate intercept only: use model 1 intercept
  # 1.16.23: add corresponding covariance matrix, for 95% CI calculation
  if (p_slope<0.05){
    # calibrate both intercept and slope: use intercept and slope from model 2
    b0 = beta.recal[2]
    b1 = beta.recal[3]
    
    # update coefficients
    beta.full.adj = c(b0+b1*beta.est[1], b1*beta.est[-1])
    cov.full.adj = b1^2 * var.est
  }else if(p_inlarge<0.05 & p_slope>=0.05){
    
    # calibrate the intercept only: use intercept from model 1
    b0 = beta.recal[1]  
    
    # update coefficients
    beta.full.adj = c(b0 + beta.est[1], beta.est[-1])
    cov.full.adj =  var.est
  }else{
    # no update for coefficients
    beta.full.adj = beta.est
    cov.full.adj = var.est
  }
  
  names(beta.full.adj) = names(beta.est)
  if(!is.null(dim(cov.full.adj))){
    colnames(cov.full.adj) = rownames(cov.full.adj) = names(beta.est)
  }
  
  list(beta.full.adj, cov.full.adj, 
       beta.recal, sigma.recal,
       c( p_inlarge,  p_slope)) # covariance matrix for full model? just sigma stratify
}
