# Supplementary material for: Addressing the implementation challenge of risk prediction model due to missing risk factors: The submodel approximation approach
Source: Stat Med. Author manuscript; Available in PMC 2026 Feb 19. (PMC12917879; doi:10.1002/sim.10184)
Supplement: Appendix S2: Supplemental Material. [file NIHMS2138675-supplement-Appendix_S2__Supplemental_Material_.zip › Data Files final version/Simulation Codes/fs_result.summary12.20.23_part.R]

# 3.25.21 
# Result Summary
# update on 9.9.21: add result.summary.v3


library(tidyr)
library(ggplot2)
# stat change
# stat.change can only apply to dat 2 or 3
stat.change= function(input,stat){
  stat_sub=input[[3]][,stat]
  stat_full.df2=subset(input[[3]],`remove covariate`=="full.m.df2")[,stat]
  stat_name=paste(stat,".change", sep="")
  input[[3]][,stat_name]=stat_sub-rep(stat_full.df2,4)
  input
}

# result summary function for one scheme
result.summary.list3=function(input, scheme){
  cat(scheme)
  iter=10^3
  # Update dataset with C change
  input2=lapply(1:iter, function(x){
    df1=stat.change(input=input[[scheme]][[x]], stat="C")
    df2=stat.change(input=df1, stat="NPV cutoff 0.03")
    df3=stat.change(input=df2, stat="Intercept")
    df4=stat.change(input=df3, stat="Slope")
    df5=stat.change(input=df4, stat="Brier")
    df6=stat.change(input=df5, stat="In.the.large")
    stat.change(input=df6, stat="rMSPE")
    })
   ## item 3 (submodels df2) 
  dat = do.call(rbind, lapply(1:iter, function(x)input2[[x]][[3]]))
  dat
}

result.summary.list2=function(input, scheme){
  cat(scheme)
  iter=10^3
  ## item 3 (submodels df2) 
  dat = do.call(rbind, lapply(1:iter, function(x)input[[scheme]][[x]][[2]]))
  dat
}
