# Supplementary material for: Addressing the implementation challenge of risk prediction model due to missing risk factors: The submodel approximation approach
Source: Stat Med. Author manuscript; Available in PMC 2026 Feb 19. (PMC12917879; doi:10.1002/sim.10184)
Supplement: Appendix S2: Supplemental Material. [file NIHMS2138675-supplement-Appendix_S2__Supplemental_Material_.zip › Data Files final version/Simulation Codes/Paper1_Result_fun_1.4.24.R]

# update on 9.16.22: modify y-lab for figures
library(ggplot2)
library(tidyr)
library(ggpubr)

rm(list=ls())

n.scenario=7
n.cutoff=2

beta.std.round=c(2.77,0.14,-0.12, 0.5, 0.3, -0.5, -0.3, 0.15, -0.12, -0.15, 0.6, 0.2, -0.6, -0.2)

#create a scheme mat include rate and corresponding scheme idx
scheme.idx.muZ=c(c(1,2,3),c(1,2,3)+n.scenario)%>%matrix(nrow=2,byrow = T)
scheme.idx.c=c(c(1,4,5),c(1,4,5)+n.scenario)%>%matrix(nrow=2,byrow = T)
scheme.idx.f=c(c(1,6,7),c(1,6,7)+n.scenario)%>%matrix(nrow=2,byrow = T)


scheme0=rbind.data.frame(scheme.idx.muZ, scheme.idx.c,scheme.idx.f)
scheme0$change=rep(c("mu.Z", "scale.c", "scale.f"), each=2)
scheme0$event.rate=rep(c("Low", "Moderate"), 3)
Scheme=scheme0


simu.visual=function(dat.list,stat,plot.id,
                     select.approach=c("prec.0", "oss","MI"),
                     scheme=Scheme){
  #update plot.id: change from scalar to vector 
  
  idx.m=scheme[plot.id,1:3]
  idx=idx.m%>%as.matrix()%>%c()
  dat=do.call(rbind, dat.list[idx])
  if(length(plot.id)==1){
    dat$event.rate=factor(scheme[plot.id,5])
  } else{
    dat$event.rate=rep(rep(scheme[plot.id,5],each=nrow(dat)/(nrow(idx.m)*ncol(idx.m))),3)
    dat$event.rate=factor(dat$event.rate, levels=c("Low", "Moderate"))
  }
  if(all(scheme[plot.id,4]=="scale.c")){
    cov.plot=c("C3","C4","C5","C6", "C3, C4", "C3, F1")
    cov.label = c(expression(paste("X"[3], " : ",beta,"=0.5")),
                  expression(paste("X"[4], " : ",beta,"=0.3")),
                  expression(paste("X"[5], " : ",beta,"=-0.5")),
                  expression(paste("X"[6], " : ",beta,"=-0.3")),
                  expression(paste("X"[3], " : ",beta,"=0.5, ",
                                   "X"[4], " : ",beta,"=0.3")),
                  expression(paste("X"[3], " : ",beta,"=0.5, ",
                                   "X"[10], " : ",beta,"=0.6")))
    
    scen.label=c("Variance Reduces 20%","Same Distribution","Variance Increases 20%")
    dat$scenario=factor(rep(c("scale.c=1","scale.c=0.64","scale.c=1.44"),each=nrow(dat)/3),
                        levels=c("scale.c=0.64","scale.c=1","scale.c=1.44"))
  }else if(all(scheme[plot.id,4]=="scale.f")){
    cov.plot=c("F1","F2","F3","F4", "F3, F4", "C3, F1")
    
    cov.label = c(expression(paste("X"[10], " : ",beta,"=0.6")),
                  expression(paste("X"[11], " : ",beta,"=0.2")),
                  expression(paste("X"[12], " : ",beta,"=-0.6")),
                  expression(paste("X"[13], " : ",beta,"=-0.2")),
                  expression(paste("X"[12], " : ",beta,"=-0.6, ",
                                   "X"[13], " : ",beta,"=-0.2")),
                  expression(paste("X"[3], " : ",beta,"=0.5, ",
                                   "X"[10], " : ",beta,"=0.6"))
    )
    
    scen.label=c("Prevalence reduces 20%","Same Distribution","Prevalence increases 20%")
    dat$scenario=factor(rep(c("scale.f=1","scale.f=0.8","scale.f=1.2"),each=nrow(dat)/3),
                        levels=c("scale.f=0.8","scale.f=1","scale.f=1.2"))
  }else if(all(scheme[plot.id,4]=="mu.Z")){
    cov.plot=c("C3","C4","C5","C6", "C3, C4", "C3, F1")
    cov.label = c(expression(paste("X"[3], " : ",beta,"=0.5")),
                  expression(paste("X"[4], " : ",beta,"=0.3")),
                  expression(paste("X"[5], " : ",beta,"=-0.5")),
                  expression(paste("X"[6], " : ",beta,"=-0.3")),
                  expression(paste("X"[3], " : ",beta,"=0.5, ",
                                   "X"[4], " : ",beta,"=0.3")),
                  expression(paste("X"[3], " : ",beta,"=0.5, ",
                                   "X"[10], " : ",beta,"=0.6")))
    
    scen.label=c("Mean Reduces to -1","Same Distribution","Mean Increases to 1")
    dat$scenario=factor(rep(c("mu.Z=0","mu.Z=1","mu.Z=-1"),each=nrow(dat)/3),
                        levels=c("mu.Z=-1","mu.Z=0","mu.Z=1"))
  }else{}
  
  dat.plot=subset(dat,`remove covariate` %in% cov.plot & approach%in%select.approach)
  #  dat.plot$`remove covariate`=droplevels( dat.plot$`remove covariate`)
  dat.plot$`remove covariate`=factor(dat.plot$`remove covariate`, 
                                     levels =  cov.plot,
                                     labels = cov.label )
  
  # 6.8.23: relevel the selected approach
  dat.plot$approach = factor(dat.plot$approach, levels = c(
    "oss", "prec.0", "MI"
  ))
  
  fig=visual.approach.v3(dat.plot=dat.plot,stat=stat, scen.label=scen.label) 
  fig
}
# 9.13.21: another new version - violin + box


visual.approach.v3=function(dat.plot,stat, scen.label){
  ggplot(dat.plot,aes(x=approach,y=.data[[stat]],
                      colour=scenario))+
    geom_violin()+
    geom_boxplot(width = 0.3,position = position_dodge(width = 0.9))+
    scale_x_discrete(labels=c("OSS", "Preconditioning","Imp."))+
    ylab(stat)+facet_grid(event.rate~`remove covariate`, labeller = label_parsed)+
    theme(legend.position = "top")+
    scale_colour_brewer(palette = "Set2", labels=scen.label) +xlab("Approach")
}

#################################################
# FOR FULL MODEL FROM DATASET 1

simu.visual.df1=function(dat.list,stat,plot.id,
                         select.approach=c("prec.0", "oss"),
                         scheme=Scheme){
  #update plot.id: change from scalar to vector 
  
  idx.m=scheme[plot.id,1:3]
  idx=idx.m%>%as.matrix()%>%c()
  dat=do.call(rbind, dat.list[idx])
  if(length(plot.id)==1){
    dat$event.rate=factor(scheme[plot.id,5])
  } else{
    dat$event.rate=rep(rep(scheme[plot.id,5],each=nrow(dat)/(nrow(idx.m)*ncol(idx.m))),3)
    dat$event.rate=factor(dat$event.rate, levels=c("Low", "Moderate"))
  }
  
  if(all(scheme[plot.id,4]=="scale.c")){
    scen.label=c("Variance Reduces 20%","Same Distribution","Variance Increases 20%")
    dat$scenario=factor(rep(c("scale.c=1","scale.c=0.64","scale.c=1.44"),each=nrow(dat)/3),
                        levels=c("scale.c=0.64","scale.c=1","scale.c=1.44"))
  }else if(all(scheme[plot.id,4]=="scale.f")){
    scen.label=c("Prevalence reduces 20%","Same Distribution","Prevalence increases 20%")
    dat$scenario=factor(rep(c("scale.f=1","scale.f=0.8","scale.f=1.2"),each=nrow(dat)/3),
                        levels=c("scale.f=0.8","scale.f=1","scale.f=1.2"))
  }else if(all(scheme[plot.id,4]=="mu.Z")){
    scen.label=c("Mean Reduces to -1","Same Distribution","Mean Increases to 1")
    dat$scenario=factor(rep(c("mu.Z=0","mu.Z=1","mu.Z=-1"),each=nrow(dat)/3),
                        levels=c("mu.Z=-1","mu.Z=0","mu.Z=1"))
  }else{}
  
  dat.plot=subset(dat, approach%in%select.approach)
  
  fig=visual.approach.df1(dat.plot=dat.plot,stat=stat, scen.label=scen.label) 
  fig
}

# 9.13.21: another new version - violin + box

visual.approach.df1=function(dat.plot,stat, scen.label){
  ggplot(dat.plot,aes(x=approach,y=.data[[stat]],
                      colour=scenario))+
    geom_violin()+
    geom_boxplot(width = 0.3,position = position_dodge(width = 0.9))+
    scale_x_discrete(labels=c("OSS", "Preconditioning"))+
    ylab(stat)+facet_wrap(dat.plot$event.rate)+
    scale_colour_brewer(palette = "Set2", labels=scen.label) +xlab("Approach")
}
