# Supplementary material for: Addressing the implementation challenge of risk prediction model due to missing risk factors: The submodel approximation approach
Source: Stat Med. Author manuscript; Available in PMC 2026 Feb 19. (PMC12917879; doi:10.1002/sim.10184)
Supplement: Appendix S2: Supplemental Material. [file NIHMS2138675-supplement-Appendix_S2__Supplemental_Material_.zip › Data Files final version/Simulation Codes/Simulation_resultsum_1.1.24.R]

#source the function file
# load("~/Documents/Risk Prediction Project/Paper 1/Local simulation/simu.iter_12.18.23_part.rda")
# Also run this for sensitivity simulation v2 and v3
library(Hmisc)
#load("~/Documents/Risk Prediction Project/Paper 1/Terminal Simulation/Output/simu.iter_12.22.23_v1.rda")
#load("~/Documents/Risk Prediction Project/Paper 1/Terminal Simulation/Output/simu.iter_1.22.23_v1.rda")
#load("~/Documents/Risk Prediction Project/Paper 1/Terminal Simulation/Output/simu.iter_1.2.24_v1.rda")
#load("~/Documents/Risk Prediction Project/Paper 1/Terminal Simulation/Output/simu.iter_1.2.24_v2.rda")
load("~/Documents/Risk Prediction Project/Paper 1/Terminal Simulation/Output/simu.iter_1.14.24_v3.rda")


source('~/Documents/Risk Prediction Project/Paper 1/Local simulation/fs_result.summary12.20.23_part.R')


  

###############obtain dat.3 from each scheme
scheme.d3.part1=lapply(1:14, function(x)result.summary.list3(input=simu.iter.output.part1,scheme=x))
# revise the `remove covariate` variable, issue left with fs_simu.iter.12.20.23 code
# scheme.d3.part1=lapply(scheme.d3.part1, function(x){
#   levels(x$`remove covariate`) = Cs(C3, C4, C5, C6, F1, F2, F3, F4,
#                                     "C3, C4", "C3, F1", "F3, F4", full.m.df2)
#   x
# })
#save(scheme.d3.part1,file="~/Documents/Risk Prediction Project/Paper 1/Terminal Simulation/Output/scheme.d3.1k_1.2.24_v1.rda")
#save(scheme.d3.part1,file="~/Documents/Risk Prediction Project/Paper 1/Terminal Simulation/Output/scheme.d3.1k_1.2.24_v2.rda")
save(scheme.d3.part1,file="~/Documents/Risk Prediction Project/Paper 1/Terminal Simulation/Output/scheme.d3.1k_1.14.24_v3.rda")

###########obtain dat.3_v2 from each scheme
#scheme.d2.part1=lapply(1:14, function(x)result.summary.list2(input=simu.iter.output.part1,scheme=x))
#save(scheme.d3.part1,file="~/Documents/Risk Prediction Project/Paper 1/Terminal Simulation/Output/scheme.d3.1k_1.1.24.rda")
