# Supplementary material for: Addressing the implementation challenge of risk prediction model due to missing risk factors: The submodel approximation approach
Source: Stat Med. Author manuscript; Available in PMC 2026 Feb 19. (PMC12917879; doi:10.1002/sim.10184)
Supplement: Appendix S2: Supplemental Material. [file NIHMS2138675-supplement-Appendix_S2__Supplemental_Material_.zip › Data Files final version/Simulation Codes/simulation_iter_12.22.23_v3.R]

######Perform 10^3 simulation
#To run this script: upload sigma.ZandX1.rda, and 4 piece of fs codes
########SET UP
# 6.26.23: sensitivity simulation, simulate the omega follows normal distribution


rm(list=ls())
#source('/home/sunt5/RiskPredict/R codes 2023/fs_dat.simu.6.1.23_forR4.0.R')
source('/home/sunt5/RiskPredict/R codes 2023/fs_dat.simu.Nomega.6.26.23.R')
source('/home/sunt5/RiskPredict/R codes 2023/fs_fullmod.Nomega.8.1.23.R')
source('/home/sunt5/RiskPredict/R codes 2023/fs_submod.Nomega.1.14.24.R')
source('/home/sunt5/RiskPredict/R codes 2023/fs_simu.iter.Nomega.1.14.24.R')
load("/home/sunt5/RiskPredict/sigma.Z.rda")


#beta.std.round=c(2.77,0.14,-0.12, 0.16, 0.51, -0.11, -0.12, 0.15, -0.12, -0.15, 0.62, 0.26, -0.22, 0.26)
beta.std.round=c(2.77,0.14,-0.12, 0.5, 0.3, -0.5, -0.3, 0.15, -0.12, -0.15, 0.6, 0.2, -0.6, -0.2)

#obtain the names of covariate and names of stats
cov.list.f=c("full.m","C1", "C2", "C3", "C4", "C5", "C6", "C7", "C8", "C9", "F1", "F2", "F3", "F4")
proportion.std=c(NA,rep(1,9),0.05, 0.05, 0.3, 0.3)


# quantile of Y.starplusel - corresponding to 10%, 30%, 50% event rate quantile(df$Ystar.plus.el,c(0.9,0.7,0.5))
#cutoff=c(5.35,3.80,2.85)
#cutoff=c(5.313,3.732, 2.688)

# number of the iteration
iter=1000

#Scheme Matrix
#3 scenario sample size: 5k,10k,and 20k
#3 event rate: 0.5, 0.3, 0.1
#6 scenario
#Totally 54 scheme
#update cutoff (minor change)- refer to simulation_basic.check5.11.21.R
# order: mean, variance and prevalence
n.obs=c(5*10^3)
cutoff=c(5.252,3.639)
scheme=matrix(c(1,    1,   0,
                1,    1,   1,
                1,    1,   -1,
                0.64, 1,   0,
                1.44, 1,   0,
                1,    0.8, 0,
                1,    1.2, 0),nrow=7,byrow = T)
scheme.7=do.call("rbind", rep(list(scheme), length(n.obs)*length(cutoff)))
Scheme.0=data.frame("n.obs"=rep(n.obs,each=nrow(scheme)*length(cutoff)),
                    "cutoff"=rep(rep(cutoff,each=nrow(scheme)),length(n.obs)))
#combine all pieces
Scheme.mat0=cbind(Scheme.0,scheme.7)
colnames(Scheme.mat0)=c("N.obs","cutoff","scale.c","scale.f","mu.Z")
n.sce=nrow(Scheme.mat0)

#Scheme Mat of part 1
Scheme.mat=subset(Scheme.mat0, N.obs==n.obs[1])

#Simulation of part 1
library(parallel)
library(foreach)
library(doParallel)

#registerDoParallel(cores=31)

bgn = Sys.time()
simu.iter.output.part1 = mclapply(1:nrow(Scheme.mat),function(j){
  lapply(1:iter,function(i){print(c(i,j))
    simu.iter(n.obs=Scheme.mat[j,1], binary.c=Scheme.mat[j,2], scale.c = Scheme.mat[j,3] ,
              scale.f=Scheme.mat[j,4], mu.Z=Scheme.mat[j,5],  seed=i+3241,
              n.df2a=4000)})
}, mc.cores = 1)
end = Sys.time()
end - bgn


file.name = paste("/home/sunt5/RiskPredict/Output 2023/simu.iter_1.14.24_v3.rda")

save(simu.iter.output.part1, file=file.name)
