# Supplementary material for: Addressing the implementation challenge of risk prediction model due to missing risk factors: The submodel approximation approach
Source: Stat Med. Author manuscript; Available in PMC 2026 Feb 19. (PMC12917879; doi:10.1002/sim.10184)
Supplement: Appendix S2: Supplemental Material. [file NIHMS2138675-supplement-Appendix_S2__Supplemental_Material_.zip › Data Files final version/Simulation Codes/fs_dat.simu.Nomega.6.26.23.R]

# 3.25.21 
# data simulation (+load libraries)
# 6.26.23: sensitivity simulation, simulate the omega follows normal distribution

library(polycor)
library(MASS)
library(rms)
library(boot)
library(scales)
library(dplyr)
library(ppcor)
library(bridgedist)
library(tidyr)
library(mice)
#library(ggplot2)
##Dataset simulation
#set default binary.c=5, no particular reason,n.obs=5k 

data.simu.r=function(beta,sigma,n.obs=5*10^3, sigma.normal=NA,
                     binary.c=5,scale.c=1, scale.f=1, mu.Z=0){

  diag(sigma)[3:6]=diag(sigma)[3:6]*scale.c
  
  ###Covariate Simulation
  ####obtain the covariate matrix
  ####generate observations from MVN distribution
  #update on 5.11.21: only change mu for 4 selected continuous covariates
  mu.all=c(0,0,rep(mu.Z,4),rep(0,7))
  
  Z=as.data.frame(mvrnorm(n.obs, mu.all, sigma))
  # updated sigma matrix with right order
  # col.ord=c(colnames(Z[,-14])[-grep('factor',colnames(Z[,-14]))],
  #           colnames(Z[,-14])[grep('factor',colnames(Z[,-14]))],colnames(Z)[14])
  # Z=Z[,col.ord]
  colnames(Z)=c("C1", "C2", "C3", "C4", "C5", "C6", "C7", "C8", "C9",
                "F1", "F2", "F3", "F4")
  
  ####generate the binary covariates based on quantile
  #**Q1: code the indicator using upper quantile or lower quantile
  Z$F1=ifelse(Z$F1>=quantile(Z$F1, 1-0.05*scale.f),1,0)
  Z$F2=ifelse(Z$F2>=quantile(Z$F2, 1-0.05*scale.f),1,0)
  Z$F3=ifelse(Z$F3>=quantile(Z$F3, 1-0.30*scale.f),1,0)
  Z$F4=ifelse(Z$F4>=quantile(Z$F4, 1-0.30*scale.f),1,0)
  
  ###10.15: simulate bridge X--find scale function
  ###calculate Y.tilde
  Z.design=model.matrix(~.,data=Z)
  
  
  #update on 5.11.21: add another variation "intercept"
  #beta[1]=beta[1]+intercept
  Y.tilde=Z.design%*%beta
  
  ###find proper scale for X
  ###10.22- modify find.alpha to find.scale <which will work if we don't specify the scale>

  if(!is.na(sigma.normal)){
    sigma.x=sigma.normal
    X=rnorm(n.obs,sd=sigma.normal)
  }else{
    x.output=find.sigma(n.obs,0.2,0.001,Y.tilde,Z.design,beta,0.9)
    X=x.output$X
    sigma.x=x.output$sigma
  }
  
  #simulate bridge X with scale.x and get design matrix ZandX.design
  ZandX.design=cbind(Z.design,X)

  # add noise of X,
  # 8.27.21: minus the cutoff so that no need for further recalibration
  Y.star = ZandX.design%*%c(beta,1) - binary.c

  corr.Ys=cor(Y.star,Y.tilde)
  
  ###simulate Y from Y.star
  epsilon.logis=rlogis(n.obs,0,1)
  Ystar.plus.el=Y.star+epsilon.logis
  corr.Ys.2=cor(Y.star,Ystar.plus.el)
  #check the percent of event from stratify
  #table(data.impute$new_thirty_day_outcome_binary.factor)#12.4%
  #P(Y|Y*) was set to be the event% from stratify
  
  # 8.27.21: update the cutoff: c -> 0
  Y=as.factor(ifelse(Ystar.plus.el>=0,1,0))
  
  data.simu=as.data.frame(cbind(Z,Y.star,Y,epsilon.logis))
  
  output=list("simulated.data"=data.simu, "corr.Ys"=corr.Ys, "R2"=corr.Ys^2, "sigma.x"=sigma.x,
              "Ystar.plus.el"=Ystar.plus.el,"R2.2"=corr.Ys.2^2)
  output
}

find.sigma=function(n.obs, sigma.ini, by, Y.til, design.m, coef.z, R.2.target){
  sigma=sigma.ini
  corr.Ys=0
  while(corr.Ys<sqrt(R.2.target) || corr.Ys>sqrt(R.2.target+0.005)){
    if(corr.Ys<sqrt(R.2.target)){
      sigma=sigma-by
      X=rnorm(obs,sd=sigma)
      design.mX=cbind(design.m,X)
      Y.st = design.mX%*%c(coef.z,1) 
      corr.Ys=cor(Y.st,Y.til)
    }else{
      sigma=sigma+by
      X=rnorm(obs,sd=sigma)
      design.mX=cbind(design.m,X)
      Y.st = design.mX%*%c(coef.z,1) 
      corr.Ys=cor(Y.st,Y.til)
    }
  }
  output=list("sigma"= sigma, "X"=X)
  output
}
